# Supplementary material for: Hacking Extracellular Vesicles: Using Vesicle-Related Tags to Engineer Mesenchymal Stromal Cell-Derived Extracellular Vesicles
Source: Pharmaceutics. 2025 Nov 6;17(11):1435. doi: 10.3390/pharmaceutics17111435 (PMC12655496; doi:10.3390/pharmaceutics17111435)
Supplement: Supplementary file 1 [file pharmaceutics-17-01435-s001.zip]

Archive with 1 entries (1 files):
- pharmaceutics-3831269-supplementary.pdf
